# Supplementary material for: Genomic locus proteomic screening identifies the NF-κB signaling pathway components NFκB1 and IKBKG as transcriptional regulators of Ripk3 in endothelial cells
Source: PLoS One. 2021 Jun 21;16(6):e0253519. doi: 10.1371/journal.pone.0253519 (PMC8216549; doi:10.1371/journal.pone.0253519)
Supplement: S2 Table — (XLSX) [file pone.0253519.s004.xlsx]

## Sheet: Sheet1
Table S2. Related to Figure 2; Annotation of GLoPro hits encompassing nuclear transcriptional regulators
*Using the High Stringency+Nuclear Protein IDs. Leaving only those with Transcription Factor listed as molecular function
Total Protein IDs=	41
		g115_1	g115_2	g115_3	g261_1	g261_2	g261_3	g39_1	g39_2	g39_3	NT_1	NT_2	NT_3	C: GOBP name	C: GOMF name	C: GOCC name	T: Protein names	T: Gene names
		13826000	6066800	5954400	9395600	7662800	7848200	9336800	8525800	9644700	0	0	0	activation of immune response;activation of innate immune response;anaphase-promoting complex-dependent proteasomal ubiquitin-dependent protein catabolic process;antigen processing and presentation;antigen processing and presentation of exogenous antigen;antigen processing and presentation of exogenous peptide antigen;antigen processing and presentation of exogenous peptide antigen via MHC class …	bHLH transcription factor binding;binding;protein binding;protein binding transcription factor activity;transcription coactivator activity;transcription cofactor activity;transcription factor binding;transcription factor binding transcription factor activity	cell part;cytoplasm;cytoplasmic part;cytosol;intracellular membrane-bounded organelle;intracellular organelle;intracellular organelle part;intracellular part;macromolecular complex;membrane-bounded organelle;nuclear part;nucleoplasm;nucleus;organelle;organelle part;proteasome regulatory particle;protein complex	26S proteasome non-ATPase regulatory subunit 9	PSMD9
		12002000	8946100	7109700	151620000	93087000	64501000	37161000	28384000	24281000	0	0	0	biological regulation;negative regulation of biological process;negative regulation of biosynthetic process;negative regulation of cellular biosynthetic process;negative regulation of cellular macromolecule biosynthetic process;negative regulation of cellular metabolic process;negative regulation of cellular process;negative regulation of cellular protein metabolic process;negative regulation of …	binding;identical protein binding;mRNA binding;nucleic acid binding;protein binding;RNA binding	cell part;cytoplasm;cytosolic large ribosomal subunit;extracellular membrane-bounded organelle;extracellular organelle;extracellular region part;extracellular vesicular exosome;intracellular membrane-bounded organelle;intracellular organelle;intracellular organelle part;intracellular part;large ribosomal subunit;macromolecular complex;membrane;membrane-bounded organelle;membrane-bounded vesicle;n…	Fragile X mental retardation syndrome-related protein 2	FXR2
		8810800	4485300	2722500	4272500	2755100	1705900	4866100	3965700	5035300	0	0	0	anatomical structure formation involved in morphogenesis;angiogenesis;biological regulation;catabolic process;cation homeostasis;cell communication;cell death;cell proliferation;cellular catabolic process;cellular cation homeostasis;cellular chemical homeostasis;cellular component assembly;cellular component organization;cellular component organization or biogenesis;cellular homeostasis;cellular …	binding;catalytic activity;cation binding;enzyme binding;heme binding;heme oxygenase (decyclizing) activity;hydrolase activity;hydrolase activity, acting on ester bonds;identical protein binding;ion binding;iron ion binding;lipase activity;metal ion binding;molecular transducer activity;oxidoreductase activity;oxidoreductase activity, acting on paired donors, with incorporation or reduction of mo…	caveola;cell part;cytoplasmic part;cytosol;endoplasmic reticulum;endoplasmic reticulum membrane;endoplasmic reticulum part;extracellular region part;extracellular space;intracellular membrane-bounded organelle;intracellular non-membrane-bounded organelle;intracellular organelle;intracellular organelle part;intracellular part;membrane;membrane part;membrane raft;membrane-bounded organelle;non-memb…	Heme oxygenase 1	HMOX1
		7819100	5416100	3993100	96107000	72317000	65398000	50667000	42498000	54199000	0	0	0	3'-UTR-mediated mRNA stabilization;anatomical structure development;biological regulation;cellular hyperosmotic response;cellular macromolecule metabolic process;cellular metabolic process;cellular nitrogen compound metabolic process;cellular process;cellular response to abiotic stimulus;cellular response to chemical stimulus;cellular response to cytokine stimulus;cellular response to organic sub…	binding;DNA binding;double-stranded DNA binding;enzyme binding;GTPase binding;mRNA 3'-UTR binding;mRNA binding;nucleic acid binding;nucleic acid binding transcription factor activity;protein binding;protein binding transcription factor activity;Ras GTPase binding;regulatory region DNA binding;regulatory region nucleic acid binding;Rho GTPase binding;RNA binding;RNA polymerase II regulatory region…	cell junction;cell part;cell-cell junction;cytoplasm;cytoplasmic part;intracellular membrane-bounded organelle;intracellular organelle;intracellular part;macromolecular complex;membrane-bounded organelle;nucleus;occluding junction;organelle;perinuclear region of cytoplasm;polysome;ribonucleoprotein complex;tight junction	Y-box-binding protein 3	YBX3
		6996900	4248300	2240700	6899700	2431300	2147400	5769900	4699400	481020	0	0	0	biological regulation;cell differentiation;cellular developmental process;cellular macromolecule metabolic process;cellular metabolic process;cellular process;cellular protein metabolic process;defense response;developmental process;fat cell differentiation;immune response;immune system process;innate immune response;macromolecule metabolic process;macromolecule modification;metabolic process;neg…	acid-amino acid ligase activity;binding;catalytic activity;cation binding;cytoskeletal protein binding;ion binding;ligase activity;ligase activity, forming carbon-nitrogen bonds;metal ion binding;myosin binding;nucleic acid binding;protein binding;protein binding transcription factor activity;protein self-association;RNA binding;small conjugating protein binding;small conjugating protein ligase a…	cell part;contractile fiber part;cytoplasm;cytoplasmic part;cytoskeletal part;cytosol;intracellular;intracellular membrane-bounded organelle;intracellular organelle;intracellular organelle part;intracellular part;macromolecular complex;membrane-bounded organelle;muscle myosin complex;myosin complex;myosin filament;myosin II complex;nucleus;organelle;organelle part;protein complex;striated muscle …	E3 ubiquitin-protein ligase TRIM32	TRIM32
		4645800	2596000	1332700	22205000	12363000	9727800	13256000	13735000	13319000	0	0	0	apoptotic mitochondrial changes;biological regulation;cell cycle;cellular component organization;cellular component organization at cellular level;cellular component organization or biogenesis;cellular component organization or biogenesis at cellular level;cellular macromolecule metabolic process;cellular metabolic process;cellular nitrogen compound metabolic process;cellular process;cellular res…	basal RNA polymerase II transcription machinery binding;basal transcription machinery binding;binding;enzyme binding;enzyme inhibitor activity;enzyme regulator activity;protein binding;RNA polymerase binding;RNA polymerase core enzyme binding;RNA polymerase II core binding	cell part;chromatin;chromosomal part;cytoplasm;cytoplasmic part;intracellular membrane-bounded organelle;intracellular organelle;intracellular organelle lumen;intracellular organelle part;intracellular part;membrane-bounded organelle;membrane-enclosed lumen;mitochondrial matrix;mitochondrial part;nuclear chromatin;nuclear chromosome part;nuclear part;nucleoplasm;nucleus;organelle;organelle lumen;…	Cell cycle and apoptosis regulator protein 2	CCAR2
		4195800	0	0	4978800	3854700	2681500	3851100	0	3451600	0	0	0	adult behavior;adult locomotory behavior;alcohol metabolic process;amine metabolic process;amine transport;anatomical structure development;associative learning;behavior;behavioral defense response;behavioral fear response;behavioral interaction between organisms;biological regulation;biosynthetic process;C21-steroid hormone metabolic process;carbohydrate metabolic process;carboxylic acid metabol…	binding;chromatin binding;DNA binding;double-stranded DNA binding;double-stranded methylated DNA binding;methyl-CpG binding;mRNA binding;nucleic acid binding;nucleic acid binding transcription factor activity;nucleotide binding;protein binding;protein binding transcription factor activity;protein domain specific binding;protein N-terminus binding;RNA binding;sequence-specific DNA binding;sequence…	cell part;chromatin;chromosomal part;cytoplasmic part;cytosol;extracellular region part;extracellular space;heterochromatin;intracellular membrane-bounded organelle;intracellular organelle;intracellular organelle part;intracellular part;membrane-bounded organelle;nuclear part;nucleoplasm;nucleus;organelle;organelle part	Methyl-CpG-binding protein 2	MECP2
		3808100	2646500	0	27489000	8907900	5125400	3559300	2719500	3768000	0	0	0	biological regulation;biosynthetic process;cellular biosynthetic process;cellular macromolecule biosynthetic process;cellular macromolecule metabolic process;cellular metabolic process;cellular nitrogen compound metabolic process;cellular process;macromolecule biosynthetic process;macromolecule metabolic process;metabolic process;nitrogen compound metabolic process;nucleic acid metabolic process;…	binding;cation binding;DNA binding;ion binding;metal ion binding;nucleic acid binding	cell part;intracellular membrane-bounded organelle;intracellular organelle;intracellular organelle part;intracellular part;membrane-bounded organelle;nuclear part;nucleoplasm;nucleus;organelle;organelle part	Zinc finger protein 512	ZNF512
		3591400	2817300	1219000	9471900	5597200	6937500	4493700	6743100	4248400	0	0	0	biological regulation;biosynthetic process;cellular biosynthetic process;cellular macromolecule biosynthetic process;cellular macromolecule metabolic process;cellular metabolic process;cellular nitrogen compound metabolic process;cellular process;macromolecule biosynthetic process;macromolecule metabolic process;metabolic process;nitrogen compound metabolic process;nucleic acid metabolic process;…	binding;mRNA binding;nucleic acid binding;nucleotide binding;poly(A) RNA binding;poly-purine tract binding;protein binding transcription factor activity;RNA binding;single-stranded RNA binding;transcription coactivator activity;transcription cofactor activity;transcription factor binding transcription factor activity	cell part;cytoplasm;intracellular organelle part;intracellular part;nuclear part;nucleoplasm;organelle part	RNA-binding protein with multiple splicing	RBPMS
		2932500	1634500	0	4156100	2819300	0	0	2602500	2165300	0	0	0	biological regulation;biosynthetic process;cell junction assembly;cell junction organization;cell-substrate junction assembly;cellular biosynthetic process;cellular component assembly;cellular component assembly at cellular level;cellular component organization;cellular component organization at cellular level;cellular component organization or biogenesis;cellular component organization or biogen…	binding;cation binding;cytokine receptor binding;enzyme binding;growth factor receptor binding;hormone receptor binding;interleukin-1 receptor binding;ion binding;kinase binding;metal ion binding;nuclear hormone receptor binding;protein binding;receptor binding;thyroid hormone receptor binding;transcription factor binding;transition metal ion binding;zinc ion binding	adherens junction;anchoring junction;cell junction;cell part;cell-substrate adherens junction;cell-substrate junction;cytoplasm;cytoskeleton;focal adhesion;intracellular membrane-bounded organelle;intracellular non-membrane-bounded organelle;intracellular organelle;intracellular part;membrane;membrane-bounded organelle;non-membrane-bounded organelle;nucleus;organelle;plasma membrane	Thyroid receptor-interacting protein 6	TRIP6
		2826800	1068300	1345900	25062000	20842000	18032000	11810000	14772000	11912000	0	0	0	alternative nuclear mRNA splicing, via spliceosome;biological regulation;biosynthetic process;cell projection organization;cellular biosynthetic process;cellular component organization;cellular component organization at cellular level;cellular component organization or biogenesis;cellular component organization or biogenesis at cellular level;cellular macromolecule biosynthetic process;cellular m…	binding;DNA binding;nucleic acid binding;protein binding transcription factor activity;ribonucleoprotein binding;transcription coactivator activity;transcription cofactor activity;transcription factor binding transcription factor activity	cell part;cell projection part;cytoplasm;cytoplasmic part;intracellular membrane-bounded organelle;intracellular non-membrane-bounded organelle;intracellular organelle;intracellular organelle part;intracellular part;macromolecular complex;membrane-bounded organelle;neuronal RNA granule;non-membrane-bounded organelle;nuclear body;nuclear part;nuclear speck;nucleoplasm;nucleoplasm part;nucleus;orga…	Polyglutamine-binding protein 1	PQBP1
		2799800	392400	1560900	6974300	4817300	5215500	3266900	2842300	3046500	0	0	0	biological regulation;biosynthetic process;carbohydrate homeostasis;cellular biosynthetic process;cellular macromolecule biosynthetic process;cellular macromolecule metabolic process;cellular metabolic process;cellular nitrogen compound metabolic process;cellular process;chemical homeostasis;glucose homeostasis;homeostatic process;macromolecule biosynthetic process;macromolecule metabolic process…	binding;chromatin binding	actin cytoskeleton;cell part;cytoskeleton;extracellular region part;extracellular space;intracellular membrane-bounded organelle;intracellular non-membrane-bounded organelle;intracellular organelle;intracellular organelle part;intracellular part;membrane-bounded organelle;non-membrane-bounded organelle;nuclear part;nucleoplasm;nucleus;organelle;organelle part	Nuclear receptor coactivator 5	NCOA5
		2449500	2329100	1553800	6881800	3886500	6105200	9487300	10510000	8739000	0	0	0	biological regulation;biosynthetic process;cellular biosynthetic process;cellular macromolecule biosynthetic process;cellular macromolecule metabolic process;cellular metabolic process;cellular nitrogen compound metabolic process;cellular process;macromolecule biosynthetic process;macromolecule metabolic process;metabolic process;negative regulation of biological process;negative regulation of bi…	binding;cation binding;ion binding;metal ion binding;protein binding transcription factor activity;transcription cofactor activity;transcription corepressor activity;transcription factor binding transcription factor activity;transition metal ion binding;zinc ion binding	cell part;cytoplasm;extracellular region part;extracellular space;intracellular membrane-bounded organelle;intracellular organelle;intracellular part;membrane-bounded organelle;nucleus;organelle	LIM and cysteine-rich domains protein 1	LMCD1
		2387100	0	932300	5367000	4166300	2385200	3317500	2296900	2521400	0	0	0	biological regulation;cell surface receptor linked signaling pathway;cellular process;cellular response to chemical stimulus;cellular response to cytokine stimulus;cellular response to organic substance;cellular response to stimulus;cytokine-mediated signaling pathway;establishment of localization;establishment of localization in cell;establishment of protein localization;intracellular protein tr…	protein transporter activity;substrate-specific transporter activity;transporter activity	cell part;cytoplasm;cytoplasmic part;cytosol;intracellular membrane-bounded organelle;intracellular organelle;intracellular organelle part;intracellular part;membrane;membrane-bounded organelle;nuclear part;nucleoplasm;nucleus;organelle;organelle part	Importin subunit alpha-7;Importin subunit alpha-6	KPNA6;KPNA5
		2370200	0	809360	108990000	78870000	70964000	44430000	56779000	50129000	0	0	0	biological regulation;biosynthetic process;cellular biosynthetic process;cellular component assembly;cellular component assembly at cellular level;cellular component organization;cellular component organization at cellular level;cellular component organization or biogenesis;cellular component organization or biogenesis at cellular level;cellular macromolecular complex assembly;cellular macromolec…	binding;nucleic acid binding;nucleotide binding	cell part;intracellular non-membrane-bounded organelle;intracellular organelle;intracellular organelle part;intracellular part;non-membrane-bounded organelle;nuclear part;nucleolus;nucleoplasm;organelle;organelle part	Serine/arginine-rich splicing factor 9	SRSF9
		2370100	284870	643660	2219000	2008200	3721200	929310	1070500	947460	0	0	0	activation of caspase activity;apoptosis;biological regulation;biosynthetic process;cell death;cell differentiation;cellular biosynthetic process;cellular component assembly;cellular component assembly at cellular level;cellular component organization;cellular component organization at cellular level;cellular component organization or biogenesis;cellular component organization or biogenesis at ce…	binding;clathrin binding;lipid binding;phosphatidylinositol binding;phospholipid binding;protein binding;structural constituent of cytoskeleton;structural molecule activity	cell part;clathrin coated vesicle membrane;clathrin-coated vesicle;coated vesicle;coated vesicle membrane;cytoplasm;cytoplasmic membrane-bounded vesicle;cytoplasmic part;cytoplasmic vesicle;cytoplasmic vesicle membrane;cytoplasmic vesicle part;cytoskeleton;Golgi apparatus;intracellular membrane-bounded organelle;intracellular non-membrane-bounded organelle;intracellular organelle;intracellular or…	Huntingtin-interacting protein 1	HIP1
		2197100	1885100	773170	1566700	950090	0	1485600	871170	1074300	0	0	0	activation of immune response;activation of innate immune response;antigen receptor-mediated signaling pathway;apoptosis;biological regulation;biosynthetic process;cell death;cell surface receptor linked signaling pathway;cellular biosynthetic process;cellular macromolecule biosynthetic process;cellular macromolecule metabolic process;cellular metabolic process;cellular nitrogen compound metaboli…	binding;chromatin binding;DNA binding;double-stranded DNA binding;enhancer binding;enhancer sequence-specific DNA binding;identical protein binding;nucleic acid binding;nucleic acid binding transcription factor activity;protein binding;protein dimerization activity;protein heterodimerization activity;regulatory region DNA binding;regulatory region nucleic acid binding;RNA polymerase II distal enh…	cell part;cytoplasm;cytoplasmic part;cytosol;I-kappaB/NF-kappaB complex;intracellular membrane-bounded organelle;intracellular organelle;intracellular organelle part;intracellular part;macromolecular complex;membrane-bounded organelle;mitochondrion;nuclear part;nucleoplasm;nucleus;organelle;organelle part;protein complex	Nuclear factor NF-kappa-B p105 subunit;Nuclear factor NF-kappa-B p50 subunit	NFKB1
		2167700	2439900	0	25404000	9792200	14306000	1903200	3638800	0	0	0	0	anatomical structure morphogenesis;biological regulation;biosynthetic process;cellular biosynthetic process;cellular macromolecule biosynthetic process;cellular macromolecule metabolic process;cellular metabolic process;cellular nitrogen compound metabolic process;cellular process;cellular protein metabolic process;dephosphorylation;developmental process;lymphangiogenesis;macromolecule biosynthet…	binding;catalytic activity;hydrolase activity;hydrolase activity, acting on ester bonds;phosphatase activity;phosphoprotein phosphatase activity;phosphoric ester hydrolase activity;protein binding;protein binding transcription factor activity;protein tyrosine phosphatase activity;receptor binding;receptor tyrosine kinase binding;transcription cofactor activity;transcription factor binding transcr…	cell part;cytoplasm;cytoskeleton;intracellular membrane-bounded organelle;intracellular non-membrane-bounded organelle;intracellular organelle;intracellular organelle part;intracellular part;membrane-bounded organelle;non-membrane-bounded organelle;nuclear part;nucleoplasm;nucleus;organelle;organelle part	Tyrosine-protein phosphatase non-receptor type 14	PTPN14
		2027700	0	941430	222550000	136490000	146100000	35777000	45651000	46001000	0	0	0	biological regulation;biosynthetic process;cell communication;cell surface receptor linked signaling pathway;cellular biosynthetic process;cellular macromolecule biosynthetic process;cellular macromolecule metabolic process;cellular metabolic process;cellular nitrogen compound metabolic process;cellular process;cellular response to chemical stimulus;cellular response to external stimulus;cellular…	binding;hormone receptor binding;Notch binding;nuclear hormone receptor binding;protein binding;protein binding transcription factor activity;receptor binding;retinoic acid receptor binding;SMAD binding;transcription coactivator activity;transcription cofactor activity;transcription corepressor activity;transcription factor binding;transcription factor binding transcription factor activity;vitami…	catalytic step 2 spliceosome;cell part;chromatin;chromosomal part;intracellular membrane-bounded organelle;intracellular organelle;intracellular organelle part;intracellular part;macromolecular complex;membrane-bounded organelle;nuclear matrix;nuclear part;nucleoplasm;nucleus;organelle;organelle part;ribonucleoprotein complex;spliceosomal complex	SNW domain-containing protein 1	SNW1
		1925900	0	0	1482800	835130	0	0	0	577080	0	0	0	anatomical structure development;anatomical structure morphogenesis;biological regulation;biosynthetic process;body fluid secretion;carbohydrate homeostasis;cell differentiation;cell proliferation;cell proliferation in forebrain;cell surface receptor linked signaling pathway;cellular biosynthetic process;cellular component organization;cellular component organization at cellular level;cellular co…	binding;chromatin binding;DNA binding;enzyme binding;histone deacetylase binding;Notch binding;nucleic acid binding;protein binding;protein binding transcription factor activity;protein N-terminus binding;receptor binding;regulatory region DNA binding;regulatory region nucleic acid binding;RNA polymerase II regulatory region DNA binding;sequence-specific DNA binding;transcription cofactor activit…	cell part;chromatin;chromatin remodeling complex;chromosomal part;histone deacetylase complex;intracellular membrane-bounded organelle;intracellular organelle;intracellular organelle part;intracellular part;macromolecular complex;membrane;membrane-bounded organelle;nuclear body;nuclear matrix;nuclear part;nucleoplasm;nucleoplasm part;nucleus;organelle;organelle part;protein complex;transcriptiona…	Nuclear receptor corepressor 2	NCOR2
		1812400	0	0	5954200	2034900	3966400	1212300	0	0	0	0	0	anatomical structure development;biological regulation;biosynthetic process;catabolic process;cell communication;cell cycle arrest;cell cycle process;cell development;cell growth;cell projection organization;cell surface receptor linked signaling pathway;cellular biosynthetic process;cellular component organization;cellular component organization at cellular level;cellular component organization …	5S rDNA binding;adenyl nucleotide binding;adenyl ribonucleotide binding;ATP binding;binding;catalytic activity;DNA binding;drug binding;kinase activity;nucleic acid binding;nucleotide binding;phosphoprotein binding;phosphotransferase activity, alcohol group as acceptor;protein binding;protein dimerization activity;protein kinase activity;protein serine/threonine kinase activity;purine nucleotide …	cell body;cell part;cell projection;cytoplasm;cytoplasmic part;cytosol;cytosolic part;dendrite;endomembrane system;endoplasmic reticulum membrane;endoplasmic reticulum part;Golgi apparatus part;Golgi membrane;intracellular membrane-bounded organelle;intracellular organelle;intracellular organelle part;intracellular part;lysosomal membrane;lysosome;lytic vacuole;macromolecular complex;membrane;mem…	Serine/threonine-protein kinase mTOR	MTOR
		1655900	755820	0	3611000	2014000	2780300	0	3866600	3317900	0	0	0	activation of immune response;activation of innate immune response;activation of MAPK activity;activation of NF-kappaB-inducing kinase activity;activation of protein kinase activity;antigen receptor-mediated signaling pathway;apoptosis;B cell homeostasis;biological regulation;biosynthetic process;cell death;cell surface receptor linked signaling pathway;cellular biosynthetic process;cellular macr…	binding;cation binding;enzyme binding;identical protein binding;ion binding;K63-linked polyubiquitin binding;metal ion binding;molecular transducer activity;polyubiquitin binding;protein binding;protein dimerization activity;protein domain specific binding;protein heterodimerization activity;protein homodimerization activity;signal transducer activity;small conjugating protein binding;ubiquitin b…	cell part;cytoplasm;cytoplasmic part;cytoskeletal part;cytosol;cytosolic part;IkappaB kinase complex;intracellular;intracellular membrane-bounded organelle;intracellular non-membrane-bounded organelle;intracellular organelle;intracellular organelle part;intracellular part;macromolecular complex;membrane-bounded organelle;mitotic spindle;non-membrane-bounded organelle;nucleus;organelle;organelle p…	NF-kappa-B essential modulator	IKBKG
		1578900	950340	559910	8645600	10039000	4598500	29011000	29734000	12975000	0	0	0	biological regulation;cellular component organization;cellular component organization at cellular level;cellular component organization or biogenesis;cellular component organization or biogenesis at cellular level;cellular membrane fusion;cellular membrane organization;cellular process;inner mitochondrial membrane organization;membrane fusion;membrane organization;mitochondrial fusion;mitochondri…	binding;enzyme binding;phosphatase binding;protein binding;protein complex scaffold;structural molecule activity	cell part;cytoplasm;cytoplasmic part;extracellular membrane-bounded organelle;extracellular organelle;extracellular region part;extracellular vesicular exosome;intracellular membrane-bounded organelle;intracellular organelle;intracellular organelle part;intracellular part;membrane;membrane-bounded organelle;membrane-bounded vesicle;mitochondrial inner membrane;mitochondrial membrane;mitochondrial…	MICOS complex subunit MIC19	CHCHD3
		1485600	761160	620560	5996500	848110	2744300	2086900	0	0	0	0	0	anatomical structure development;ATP-dependent chromatin remodeling;biological regulation;biosynthetic process;cellular biosynthetic process;cellular component organization;cellular component organization at cellular level;cellular component organization or biogenesis;cellular component organization or biogenesis at cellular level;cellular macromolecule biosynthetic process;cellular macromolecule…	binding;chromatin binding;DNA binding;methyl-CpG binding;nucleic acid binding;nucleotide binding;sequence-specific DNA binding	cell part;chromatin;chromatin remodeling complex;chromosomal part;cytoplasm;heterochromatin;histone deacetylase complex;intracellular membrane-bounded organelle;intracellular organelle;intracellular organelle part;intracellular part;macromolecular complex;membrane-bounded organelle;nuclear chromatin;nuclear chromosome part;nuclear part;nucleoplasm;nucleoplasm part;nucleus;NuRD complex;organelle;o…	Methyl-CpG-binding domain protein 3	MBD3
		1195400	618330	432170	3448900	3872400	3008700	4813500	6290500	6439000	0	0	0	biological regulation;biosynthetic process;cell differentiation;cellular biosynthetic process;cellular component organization;cellular component organization at cellular level;cellular component organization or biogenesis;cellular component organization or biogenesis at cellular level;cellular developmental process;cellular macromolecule biosynthetic process;cellular macromolecule metabolic proce…	binding;chromatin binding;core promoter proximal region DNA binding;core promoter proximal region sequence-specific DNA binding;DNA binding;nucleic acid binding;nucleic acid binding transcription factor activity;protein binding;protein binding transcription factor activity;protein dimerization activity;protein heterodimerization activity;regulatory region DNA binding;regulatory region nucleic aci…	cell part;chromatin;chromosomal part;intracellular membrane-bounded organelle;intracellular organelle;intracellular organelle part;intracellular part;membrane-bounded organelle;nuclear chromatin;nuclear chromosome part;nuclear part;nucleoplasm;nucleus;organelle;organelle part	GA-binding protein alpha chain	GABPA
		1027100	1411800	0	1611900	1977700	4028600	1222500	1013100	0	0	0	0	anatomical structure development;ATP-dependent chromatin remodeling;biological regulation;biosynthetic process;blastocyst hatching;cell differentiation;cellular biosynthetic process;cellular component disassembly;cellular component disassembly at cellular level;cellular component organization;cellular component organization at cellular level;cellular component organization or biogenesis;cellular …	binding;p53 binding;protein binding;protein binding transcription factor activity;Tat protein binding;transcription coactivator activity;transcription cofactor activity;transcription factor binding;transcription factor binding transcription factor activity	cell part;chromatin;chromatin remodeling complex;chromosomal part;chromosome;intracellular membrane-bounded organelle;intracellular non-membrane-bounded organelle;intracellular organelle;intracellular organelle part;intracellular part;macromolecular complex;membrane-bounded organelle;nBAF complex;non-membrane-bounded organelle;npBAF complex;nuclear chromatin;nuclear chromosome;nuclear chromosome …	SWI/SNF-related matrix-associated actin-dependent regulator of chromatin subfamily B member 1	SMARCB1
		974570	0	244560	62568000	41076000	32510000	6542200	3035600	2710800	0	0	0	biological regulation;biosynthetic process;cellular biosynthetic process;cellular macromolecule biosynthetic process;cellular macromolecule metabolic process;cellular metabolic process;cellular nitrogen compound metabolic process;cellular process;macromolecule biosynthetic process;macromolecule metabolic process;metabolic process;nitrogen compound metabolic process;nucleic acid metabolic process;…	binding;cation binding;DNA binding;ion binding;metal ion binding;nucleic acid binding	cell part;intracellular membrane-bounded organelle;intracellular organelle;intracellular part;membrane-bounded organelle;nucleus;organelle	Zinc finger protein 771	ZNF771
		848030	330400	0	1448600	1460500	1114800	558400	0	619130	0	0	0	anatomical structure development;biological regulation;cell cycle process;cell development;cellular component assembly;cellular component assembly at cellular level;cellular component organization;cellular component organization at cellular level;cellular component organization or biogenesis;cellular component organization or biogenesis at cellular level;cellular developmental process;cellular ma…	binding;C2H2 zinc finger domain binding;catalytic activity;cation binding;histone methyltransferase activity;histone methyltransferase activity (H3-K27 specific);histone methyltransferase activity (H3-K9 specific);histone-lysine N-methyltransferase activity;ion binding;lysine N-methyltransferase activity;metal ion binding;methyltransferase activity;N-methyltransferase activity;p53 binding;protein…	cell part;chromatin;chromosomal part;chromosome;cytoskeleton;intermediate filament cytoskeleton;intracellular membrane-bounded organelle;intracellular non-membrane-bounded organelle;intracellular organelle;intracellular organelle part;intracellular part;membrane-bounded organelle;non-membrane-bounded organelle;nuclear chromatin;nuclear chromosome part;nuclear part;nucleoplasm;nucleus;organelle;or…	Histone-lysine N-methyltransferase EHMT2	EHMT2
		804690	305670	251930	5251400	3090000	3838700	1732800	2380900	2094200	0	0	0	biological regulation;biosynthetic process;cellular biosynthetic process;cellular component organization;cellular component organization at cellular level;cellular component organization or biogenesis;cellular component organization or biogenesis at cellular level;cellular macromolecule biosynthetic process;cellular macromolecule metabolic process;cellular metabolic process;cellular nitrogen comp…	binding;chromatin binding;protein binding;protein binding transcription factor activity;repressing transcription factor binding;RNA polymerase II repressing transcription factor binding;RNA polymerase II transcription factor binding;transcription cofactor activity;transcription corepressor activity;transcription factor binding;transcription factor binding transcription factor activity	cell part;chromosomal part;cytoplasm;H4/H2A histone acetyltransferase complex;histone acetyltransferase complex;intracellular membrane-bounded organelle;intracellular organelle;intracellular organelle part;intracellular part;macromolecular complex;membrane-bounded organelle;NuA4 histone acetyltransferase complex;nuclear part;nucleoplasm;nucleoplasm part;nucleus;organelle;organelle part;protein co…	DNA methyltransferase 1-associated protein 1	DMAP1
		444880	0	116430	1083800	0	1125000	2454300	2028700	1887200	0	0	0	anatomical structure development;auditory receptor cell differentiation;behavior;biological regulation;biosynthetic process;cell differentiation;cellular biosynthetic process;cellular chemical homeostasis;cellular developmental process;cellular homeostasis;cellular ion homeostasis;cellular macromolecule biosynthetic process;cellular macromolecule metabolic process;cellular metabolic process;cellu…	binding;chromatin binding;DNA binding;nucleic acid binding;regulatory region DNA binding;regulatory region nucleic acid binding;RNA polymerase II regulatory region DNA binding;RNA polymerase II regulatory region sequence-specific DNA binding;sequence-specific DNA binding;transcription regulatory region DNA binding;transcription regulatory region sequence-specific DNA binding	cell part;cytoplasmic part;cytosol;extracellular membrane-bounded organelle;extracellular organelle;extracellular region part;extracellular vesicular exosome;Golgi apparatus part;integral to Golgi membrane;integral to membrane;integral to organelle membrane;intracellular membrane-bounded organelle;intracellular organelle;intracellular organelle part;intracellular part;intrinsic to Golgi membrane;…	Protein CASP;Homeobox protein cut-like 2;Homeobox protein cut-like 1	CUX1;CUX2
		307130	0	31741	22535000	18314000	14655000	8675100	7962200	6700100	0	0	0	biological regulation;biosynthetic process;cell differentiation;cellular biosynthetic process;cellular developmental process;cellular macromolecule biosynthetic process;cellular macromolecule metabolic process;cellular metabolic process;cellular nitrogen compound metabolic process;cellular process;developmental process;establishment of localization;establishment of localization in cell;establishm…	binding;nucleotide binding	cell part;intracellular membrane-bounded organelle;intracellular organelle;intracellular organelle part;intracellular part;membrane-bounded organelle;nuclear body;nuclear part;nuclear speck;nucleoplasm;nucleoplasm part;nucleus;organelle;organelle part	Serine/arginine-rich splicing factor 4	SRSF4
		278990	0	0	646240	0	767110	517960	292260	338500	0	0	0	biological regulation;cellular macromolecule metabolic process;cellular metabolic process;cellular process;cellular protein metabolic process;immune response;immune system process;macromolecule metabolic process;macromolecule modification;metabolic process;mucosal immune response;negative regulation of biological process;negative regulation of biosynthetic process;negative regulation of cell comm…	binding;catalytic activity;cation binding;cysteine-type peptidase activity;DNA binding;hydrolase activity;ion binding;metal ion binding;nucleic acid binding;peptidase activity;peptidase activity, acting on L-amino acid peptides;small conjugating protein-specific protease activity;transition metal ion binding;ubiquitin-specific protease activity;zinc ion binding	cell part;cytoplasm;intracellular membrane-bounded organelle;intracellular organelle;intracellular part;membrane-bounded organelle;nucleus;organelle	OTU domain-containing protein 7B	OTUD7B
		0	1849000	637800	1472900	0	0	2612100	2229600	2845600	0	0	0	anatomical structure development;anatomical structure formation involved in morphogenesis;androgen receptor signaling pathway;atrial cardiac muscle cell development;biological regulation;biosynthetic process;cardiac cell development;cardiac muscle cell development;cell development;cell differentiation;cellular biosynthetic process;cellular developmental process;cellular lipid metabolic process;ce…	androgen receptor binding;binding;cation binding;hormone receptor binding;identical protein binding;ion binding;metal ion binding;nuclear hormone receptor binding;protein binding;protein binding transcription factor activity;receptor binding;steroid hormone receptor binding;transcription coactivator activity;transcription cofactor activity;transcription factor binding;transcription factor binding…	actin cytoskeleton;adherens junction;anchoring junction;cell junction;cell part;cell-substrate adherens junction;cell-substrate junction;contractile fiber part;cytoplasmic part;cytoskeleton;focal adhesion;intracellular membrane-bounded organelle;intracellular non-membrane-bounded organelle;intracellular organelle;intracellular organelle part;intracellular part;M band;membrane-bounded organelle;no…	Four and a half LIM domains protein 2	FHL2
		0	0	991080	2113200	0	1975000	1460800	761680	0	0	0	0	anatomical structure morphogenesis;biological regulation;biosynthetic process;cell fate commitment;cell proliferation;cell surface receptor linked signaling pathway;cellular biosynthetic process;cellular developmental process;cellular macromolecule biosynthetic process;cellular macromolecule metabolic process;cellular metabolic process;cellular nitrogen compound metabolic process;cellular process…	binding;core promoter binding;core promoter sequence-specific DNA binding;DNA binding;enzyme binding;identical protein binding;molecular transducer activity;nucleic acid binding;nucleic acid binding transcription factor activity;phosphatase binding;protein binding;protein phosphatase binding;regulatory region DNA binding;regulatory region nucleic acid binding;RNA polymerase II core promoter seque…	cell part;chromatin;chromosomal part;cytoplasm;cytoplasmic part;cytosol;intracellular membrane-bounded organelle;intracellular organelle;intracellular organelle part;intracellular part;membrane part;membrane raft;membrane-bounded organelle;nuclear chromatin;nuclear chromosome part;nuclear part;nucleoplasm;nucleus;organelle;organelle part	Signal transducer and activator of transcription 6	STAT6
		0	7815600	5933000	23268000	1930800	17840000	9322600	11356000	10240000	0	0	0	activation of JUN kinase activity;activation of MAPK activity;activation of MAPKKK activity;activation of protein kinase activity;activation of signaling protein activity involved in unfolded protein response;anatomical structure formation involved in morphogenesis;anatomical structure morphogenesis;angiogenesis;apoptosis;apoptosis in response to endoplasmic reticulum stress;biological regulation…	14-3-3 protein binding;binding;binding, bridging;cytokine receptor binding;death receptor binding;enzyme activator activity;enzyme binding;enzyme regulator activity;growth factor receptor binding;GTPase activator activity;GTPase regulator activity;identical protein binding;kinase binding;lipid binding;mitogen-activated protein kinase kinase binding;mitogen-activated protein kinase kinase kinase b…	axon;cell body;cell body membrane;cell part;cell projection;cerebellar mossy fiber;climbing fiber;cytoplasm;cytoplasmic membrane-bounded vesicle;cytoplasmic part;cytoplasmic vesicle;dendrite;endocytic vesicle;extracellular membrane-bounded organelle;extracellular organelle;extracellular region part;extracellular vesicular exosome;intracellular;intracellular membrane-bounded organelle;intracellula…	Disabled homolog 2-interacting protein	DAB2IP
		0	619420	0	1429000	0	1533400	0	0	1246700	0	0	0	biological regulation;biosynthetic process;cellular biosynthetic process;cellular macromolecule biosynthetic process;cellular macromolecule metabolic process;cellular metabolic process;cellular nitrogen compound metabolic process;cellular process;macromolecule biosynthetic process;macromolecule metabolic process;metabolic process;negative regulation of biological process;negative regulation of bi…	binding;histone binding;methylated histone residue binding;protein binding	cell part;chromatin;chromosomal part;cytoplasm;extracellular membrane-bounded organelle;extracellular organelle;extracellular region part;extracellular vesicular exosome;heterochromatin;intracellular membrane-bounded organelle;intracellular non-membrane-bounded organelle;intracellular organelle;intracellular organelle part;intracellular part;macromolecular complex;membrane;membrane-bounded organe…	M-phase phosphoprotein 8	MPHOSPH8
		0	0	1175000	13473000	7853700	9782500	0	1870800	0	0	0	0	biological regulation;biosynthetic process;cellular biosynthetic process;cellular macromolecule biosynthetic process;cellular macromolecule metabolic process;cellular metabolic process;cellular nitrogen compound metabolic process;cellular process;macromolecule biosynthetic process;macromolecule metabolic process;metabolic process;nitrogen compound metabolic process;nucleic acid metabolic process;…	binding;chromatin binding;DNA binding;nucleic acid binding	cell part;cytoplasmic part;intracellular membrane-bounded organelle;intracellular organelle;intracellular organelle part;intracellular part;membrane-bounded organelle;mitochondrion;nuclear part;nucleoplasm;nucleus;organelle;organelle part	Hepatoma-derived growth factor-related protein 2	HDGFRP2
		0	694280	1096400	1728600	5052100	4701100	2158900	3999100	2341100	0	0	0	anatomical structure homeostasis;base-excision repair;base-excision repair, gap-filling;biological regulation;biosynthetic process;cell cycle;cellular biosynthetic process;cellular component organization;cellular component organization at cellular level;cellular component organization or biogenesis;cellular component organization or biogenesis at cellular level;cellular macromolecule biosynthetic…	3'-5' exonuclease activity;3'-5'-exodeoxyribonuclease activity;4 iron, 4 sulfur cluster binding;binding;catalytic activity;cation binding;chromatin binding;damaged DNA binding;deoxyribonuclease activity;DNA binding;DNA polymerase activity;DNA-directed DNA polymerase activity;exodeoxyribonuclease activity;exodeoxyribonuclease activity, producing 5'-phosphomonoesters;exonuclease activity;exonucleas…	aggresome;cell part;chromosomal part;cytoplasm;delta DNA polymerase complex;DNA polymerase complex;inclusion body;intracellular membrane-bounded organelle;intracellular organelle;intracellular organelle part;intracellular part;macromolecular complex;membrane;membrane-bounded organelle;nuclear chromosome part;nuclear part;nucleoplasm;nucleotide-excision repair complex;nucleus;organelle;organelle p…	DNA polymerase;DNA polymerase delta catalytic subunit	POLD1
		0	217610	0	2023400	308050	950850	0	451470	333540	0	0	0	biological regulation;biosynthetic process;cellular biosynthetic process;cellular macromolecule biosynthetic process;cellular macromolecule metabolic process;cellular metabolic process;cellular nitrogen compound metabolic process;cellular process;macromolecule biosynthetic process;macromolecule metabolic process;metabolic process;negative regulation of biological process;negative regulation of bi…	binding;cation binding;DNA binding;ion binding;metal ion binding;nucleic acid binding;nucleic acid binding transcription factor activity;sequence-specific DNA binding transcription factor activity	cell part;centrosome;cytoplasmic part;cytoskeletal part;intracellular;intracellular membrane-bounded organelle;intracellular non-membrane-bounded organelle;intracellular organelle;intracellular organelle part;intracellular part;membrane-bounded organelle;microtubule organizing center;non-membrane-bounded organelle;nuclear part;nucleoplasm;nucleus;organelle;organelle part	Zinc finger protein 12	ZNF12
		0	0	938010	2664900	0	1535000	4377600	4374400	3747000	0	0	0	biological regulation;biosynthetic process;cellular biosynthetic process;cellular component organization;cellular component organization at cellular level;cellular component organization or biogenesis;cellular component organization or biogenesis at cellular level;cellular macromolecule biosynthetic process;cellular macromolecule metabolic process;cellular metabolic process;cellular nitrogen comp…	binding;DNA binding;histone binding;nucleic acid binding;nucleic acid binding transcription factor activity;protein binding;sequence-specific DNA binding transcription factor activity	cell part;intracellular membrane-bounded organelle;intracellular organelle;intracellular part;membrane-bounded organelle;nucleus;organelle	Transcription elongation factor SPT6	SUPT6H
		0	1086400	680480	2625500	0	1761800	2781400	0	1164300	0	0	0	biological regulation;biosynthetic process;carboxylic acid biosynthetic process;carboxylic acid metabolic process;cell cycle arrest;cell cycle process;cell surface receptor linked signaling pathway;cellular biosynthetic process;cellular component assembly;cellular component organization;cellular component organization at cellular level;cellular component organization or biogenesis;cellular compon…	AMP-activated protein kinase activity;catalytic activity;kinase activity;phosphotransferase activity, alcohol group as acceptor;protein kinase activity;protein serine/threonine kinase activity;transferase activity;transferase activity, transferring phosphorus-containing groups	AMP-activated protein kinase complex;cell part;cytoplasmic part;cytosol;intracellular membrane-bounded organelle;intracellular organelle;intracellular part;macromolecular complex;membrane-bounded organelle;nucleus;organelle;protein complex	5-AMP-activated protein kinase subunit beta-1	PRKAB1
