# Supplementary material for: Genomic locus proteomic screening identifies the NF-κB signaling pathway components NFκB1 and IKBKG as transcriptional regulators of Ripk3 in endothelial cells
Source: PLoS One. 2021 Jun 21;16(6):e0253519. doi: 10.1371/journal.pone.0253519 (PMC8216549; doi:10.1371/journal.pone.0253519)
Supplement: S3 Table — (XLSX) [file pone.0253519.s005.xlsx]

## Sheet: GO-BP analysis
Table S3. Related to Figure 3; GO biological process enrichment analysis of the 41 proteins
Category	Term	Count	%	PValue	Genes	List Total	Pop Hits	Pop Total	Fold Enrichment	Bonferroni	Benjamini	FDR
GOTERM_BP_DIRECT	GO:0006351~transcription, DNA-templated	25	65.7895	2.17077e-15	CHCHD3, YBX3, FHL2, NFKB1, DMAP1, HDGFRP2, STAT6, SMARCB1, PQBP1, CCAR2, HIP1, GABPA, PTPN14, MECP2, LMCD1, SNW1, MBD3, RBPMS, NCOA5, IKBKG, CUX2, CUX1, TRIP6, NCOR2, MPHOSPH8	38	1885	18082	6.3109	1.12577e-12	1.12577e-12	3.20854e-12
GOTERM_BP_DIRECT	GO:0000122~negative regulation of transcription from RNA polymerase II promoter	17	44.7368	2.41779e-13	DAB2IP, GABPA, MECP2, YBX3, LMCD1, CHCHD3, FHL2, NFKB1, SNW1, MBD3, DMAP1, EHMT2, STAT6, OTUD7B, CUX2, CUX1, NCOR2	38	729	18082	11.0965	1.22596e-10	6.1298e-11	3.48888e-10
GOTERM_BP_DIRECT	GO:0006355~regulation of transcription, DNA-templated	24	63.1579	1.90868e-12	GABPA, MECP2, YBX3, PTPN14, LMCD1, CHCHD3, FHL2, NFKB1, SNW1, MBD3, DMAP1, STAT6, RBPMS, SMARCB1, NCOA5, IKBKG, PQBP1, CUX2, CUX1, TRIP6, NCOR2, CCAR2, MPHOSPH8, HIP1	38	2279	18082	5.01106	9.67709e-10	3.2257e-10	2.75397e-09
GOTERM_BP_DIRECT	GO:0045892~negative regulation of transcription, DNA-templated	10	26.3158	1.85576e-06	DAB2IP, MECP2, FHL2, NFKB1, SNW1, DMAP1, CUX2, NCOR2, CCAR2, MPHOSPH8	38	579	18082	8.21834	0.000940431	0.000235191	0.00267757
GOTERM_BP_DIRECT	GO:0044030~regulation of DNA methylation	4	10.5263	8.77795e-06	MECP2, MBD3, EHMT2, MPHOSPH8	38	20	18082	95.1684	0.00444055	0.000889692	0.0126646
GOTERM_BP_DIRECT	GO:0045944~positive regulation of transcription from RNA polymerase II promoter	9	23.6842	0.000756426	STAT6, DAB2IP, SMARCB1, IKBKG, GABPA, KPNA6, NFKB1, SNW1, PSMD9	38	995	18082	4.3041	0.318632	0.0619408	1.08589
GOTERM_BP_DIRECT	GO:0008380~RNA splicing	5	13.1579	0.00143909	SRSF4, SRSF9, PQBP1, SNW1, CCAR2	38	241	18082	9.87224	0.51816	0.0990506	2.05645
GOTERM_BP_DIRECT	GO:0050769~positive regulation of neurogenesis	3	7.89474	0.00219323	TRIM32, SNW1, MTOR	38	34	18082	41.9861	0.671491	0.129901	3.11834
GOTERM_BP_DIRECT	GO:0007616~long-term memory	3	7.89474	0.00219323	MECP2, MTOR, EHMT2	38	34	18082	41.9861	0.671491	0.129901	3.11834
GOTERM_BP_DIRECT	GO:0006397~mRNA processing	5	13.1579	0.0041025	SRSF4, SRSF9, PQBP1, SNW1, CCAR2	38	322	18082	7.38885	0.875599	0.206723	5.75901
GOTERM_BP_DIRECT	GO:0006357~regulation of transcription from RNA polymerase II promoter	5	13.1579	0.00853236	SMARCB1, GABPA, FHL2, NFKB1, EHMT2	38	397	18082	5.99297	0.987022	0.352377	11.63
GOTERM_BP_DIRECT	GO:0010628~positive regulation of gene expression	5	13.1579	0.00868107	IKBKG, PRKAB1, NFKB1, MTOR, CUX2	38	399	18082	5.96293	0.987972	0.330929	11.8211
GOTERM_BP_DIRECT	GO:0071356~cellular response to tumor necrosis factor	3	7.89474	0.0212643	DAB2IP, YBX3, NFKB1	38	110	18082	12.9775	0.999981	0.596712	26.6643
GOTERM_BP_DIRECT	GO:0001701~in utero embryonic development	4	10.5263	0.0229833	GABPA, YBX3, MBD3, NCOR2	38	299	18082	6.36578	0.999992	0.59619	28.501
GOTERM_BP_DIRECT	GO:0006915~apoptotic process	5	13.1579	0.0283656	DAB2IP, HMOX1, NFKB1, CCAR2, HIP1	38	570	18082	4.17405	1	0.647283	33.9786
GOTERM_BP_DIRECT	GO:0006979~response to oxidative stress	3	7.89474	0.0302377	RBPMS, HMOX1, NFKB1	38	133	18082	10.7333	1	0.645768	35.7905
GOTERM_BP_DIRECT	GO:0043123~positive regulation of I-kappaB kinase/NF-kappaB signaling	3	7.89474	0.037218	HMOX1, IKBKG, TRIM32	38	149	18082	9.58071	1	0.699363	42.1461
GOTERM_BP_DIRECT	GO:0008285~negative regulation of cell proliferation	4	10.5263	0.0433791	DAB2IP, SMARCB1, HMOX1, PTPN14	38	384	18082	4.95669	1	0.733563	47.2644
GOTERM_BP_DIRECT	GO:0007420~brain development	3	7.89474	0.0720237	MECP2, MBD3, MTOR	38	216	18082	6.60892	1	0.878207	65.9902
