# Supplementary material for: Genomic locus proteomic screening identifies the NF-κB signaling pathway components NFκB1 and IKBKG as transcriptional regulators of Ripk3 in endothelial cells
Source: PLoS One. 2021 Jun 21;16(6):e0253519. doi: 10.1371/journal.pone.0253519 (PMC8216549; doi:10.1371/journal.pone.0253519)
Supplement: S4 Table — (XLSX) [file pone.0253519.s006.xlsx]

## Sheet: gProfiler_KEGG.csv
Table S4. Related to Figure 3; KEGG Pathway Analysis of the 41 proteins
source	term_name	term_id	adjusted_p_value	negative_log10_of_adjusted_p_value	term_size	query_size	intersection_size	effective_domain_size	intersections
KEGG	Adipocytokine signaling pathway	KEGG:04920	0.00506877	2.2951	68	21	4	6926	NFKB1,IKBKG,MTOR,PRKAB1
KEGG	Longevity regulating pathway	KEGG:04211	0.00581817	2.23521	84	21	4	6926	NFKB1,MTOR,PRKAB1,EHMT2
KEGG	Th17 cell differentiation	KEGG:04659	0.00706377	2.15096	98	21	4	6926	NFKB1,IKBKG,MTOR,STAT6
KEGG	Spliceosome	KEGG:03040	0.00982864	2.00751	122	21	4	6926	PQBP1,SRSF9,SNW1,SRSF4
KEGG	Herpes simplex virus 1 infection	KEGG:05168	0.00982864	2.00751	335	21	6	6926	NFKB1,SRSF9,IKBKG,MTOR,SRSF4,ZNF12
KEGG	Acute myeloid leukemia	KEGG:05221	0.0194163	1.71183	68	21	3	6926	NFKB1,IKBKG,MTOR
KEGG	Pancreatic cancer	KEGG:05212	0.0194163	1.71183	71	21	3	6926	NFKB1,IKBKG,MTOR
KEGG	Th1 and Th2 cell differentiation	KEGG:04658	0.0221082	1.65545	81	21	3	6926	NFKB1,IKBKG,STAT6
KEGG	PD-L1 expression and PD-1 checkpoint pathway in cancer	KEGG:05235	0.0221082	1.65545	81	21	3	6926	NFKB1,IKBKG,MTOR
KEGG	Epstein-Barr virus infection	KEGG:05169	0.0233357	1.63198	185	21	4	6926	NFKB1,SNW1,IKBKG,NCOR2
KEGG	Prostate cancer	KEGG:05215	0.0244737	1.6113	90	21	3	6926	NFKB1,IKBKG,MTOR
KEGG	Antifolate resistance	KEGG:01523	0.0274546	1.56138	29	21	2	6926	NFKB1,IKBKG
KEGG	TNF signaling pathway	KEGG:04668	0.0274546	1.56138	102	21	3	6926	DAB2IP,NFKB1,IKBKG
KEGG	Insulin resistance	KEGG:04931	0.0274546	1.56138	99	21	3	6926	NFKB1,MTOR,PRKAB1
KEGG	HIF-1 signaling pathway	KEGG:04066	0.0278133	1.55575	105	21	3	6926	HMOX1,NFKB1,MTOR
KEGG	Osteoclast differentiation	KEGG:04380	0.0353473	1.45164	117	21	3	6926	NFKB1,FHL2,IKBKG
KEGG	Apoptosis	KEGG:04210	0.0391248	1.40755	124	21	3	6926	DAB2IP,NFKB1,IKBKG
KEGG	Fluid shear stress and atherosclerosis	KEGG:05418	0.0467663	1.33007	135	21	3	6926	HMOX1,NFKB1,IKBKG
